# Supplementary material for: Virome Profiling, New Virus Identification and the Prevalence and Distribution of Viruses Infecting Chieh-Qua (Benincasa hispida Cogn. var. chieh-qua How) in China
Source: Viruses. 2023 Jun 19;15(6):1396. doi: 10.3390/v15061396 (PMC10301065; doi:10.3390/v15061396)
Supplement: Supplementary file 1 [file viruses-15-01396-s001.zip]

Archive with 2 entries (2 files):
- Figure S1.pdf
- Table S1-10.pdf
